# Supplementary material for: Measuring Exciton Fine-Structure in Randomly Oriented Perovskite Nanocrystal Ensembles Using Nonlinear Optical Spectroscopy: Theory
Source: Nanomaterials (Basel). 2022 Feb 26;12(5):801. doi: 10.3390/nano12050801 (PMC8912615; doi:10.3390/nano12050801)
Supplement: Supplementary file 1 [file nanomaterials-12-00801-s001.zip]

Archive with 1 entries (1 files):
- nanomaterials-1608939-supplementary.pdf
